# Supplementary material for: A Balance between the Activities of Chloroplasts and Mitochondria Is Crucial for Optimal Plant Growth
Source: Antioxidants (Basel). 2021 Jun 9;10(6):935. doi: 10.3390/antiox10060935 (PMC8228383; doi:10.3390/antiox10060935)
Supplement: Supplementary file 1 [file antioxidants-10-00935-s001.zip]

Archive with 1 entries (1 files):
- antioxidants-1231047-supplementary.pdf
